# Supplementary material for: Solving Classification Problems for Large Sets of Protein Sequences with the Example of Hox and ParaHox Proteins
Source: J Dev Biol. 2016 Feb 4;4(1):8. doi: 10.3390/jdb4010008 (PMC5831817; doi:10.3390/jdb4010008)
Supplement: Supplementary file 1 [file jdb-04-00008-s001.zip]

Archive with 2 entries (2 files):
- jdb-109482-supplementary - for windows.zip
- jdb-109482-supplementary - for linux.gz
